# Supplementary material for: Mouse Genetic Background Affects Transfer of an Antibiotic Resistance Plasmid in the Gastrointestinal Tract
Source: mSphere. 2020 Jan 29;5(1):e00847-19. doi: 10.1128/mSphere.00847-19 (PMC6992376; doi:10.1128/mSphere.00847-19)
Supplement: TABLE S1 [file mSphere.00847-19-st001.xlsx]

## Sheet: Sheet1
	Table S1 Log10 colony forming units per gram of tissue/content (CFU/g) of strains at necropsy in tissue and gastrointestinal content of ASF and conventional mice.
	Mouse Strain	129S6/SvEv			129S6/SvEv												129S6/SvEv∆IL10			C3H/HeN			C3H/HeN
	Microbiota	Conventional			ASF												ASF			Conventional			ASF
	Donor (CFU)	108			102			104			106			108			108			108			108
	Recipient (CFU)	108			108			108			108			108			108			108			108
	Strain	Donor	Recipient	Transconjugant	Donor	Recipient	Transconjugant	Donor	Recipient	Transconjugant	Donor	Recipient	Transconjugant	Donor	Recipient	Transconjugant	Donor	Recipient	Transconjugant	Donor	Recipient	Transconjugant	Donor	Recipient	Transconjugant
	Liver	ND	ND	ND	0.33 (0.94)	0.20 (0.57)	0.12 (0.33)	0.23 (0.65)	ND	0.09 (0.25)	0.80 (1.48)	0.47 (1.32)	0.29 (0.83)	0.66 (1.74)	0.9 (2.39)	0.72 (1.92)	2.29 (1.02)	2.66 (0.15)	2.72 (0.19)	ND	ND	ND	0.97 (1.84)	1.60 (2.25)	0.74 (1.97)
	Spleen	ND	ND	ND	ND	ND	ND	0.16 (0.45)	0.20 (0.55)	ND	0.66 (1.23)	0.30 (0.85)	0.35 (0.99)	0.81 (1.40)	0.87 (2.30)	0.59 (1.56)	2.83 (1.26)	3.57 (0.57)	2.33 (1.04)	ND	ND	ND	1.28 (1.74)	2.36 (2.36)	0.74 (1.96)
	Duodenum	ND	1.15 (1.45)	ND	3.22 (1.79)	0.29 (0.81)	1.03 (1.49)	2.10 (1.42)	0.58 (1.07)	0.91 (1.27)	2.67 (1.87)	0.29 (0.81)	2.34 (1.66)	1.34 (1.67)	3.26 (2.58)	2.41 (2.30)	5.35 (1.29)	4.81 (0.79)	4.73 (2.16)	ND	0.62 (1.24)	ND	1.97 (2.50)	5.43 (1.33)	2.29 (2.33)
	Jejunum	ND	0.75 (1.50)	ND	3.66 (1.78)	2.57 (2.39)	3.12 (2.41)	3.35 (1.61)	1.21 (1.30)	1.89 (2.14)	4.61 (1.25)	3.50 (1.89)	3.95 (2.05)	1.15 (1.44)	3.85 (2.10)	3.19 (2.20)	3.92 (2.83)	4.79 (0.38)	3.92 (2.83)	ND	0.85 (1.71)	ND	0.80 (1.37)	5.02 (1.35)	1.40 (1.78)
	Ileum	ND	1.41 (1.69)	ND	3.97 (2.02)	2.21 (2.48)	3.23 (2.51)	4.33 (0.78)	2.00 (1.79)	3.72 (1.61)	4.45 (1.40)	2.74 (1.80)	3.87 (1.87)	0.64 (1.10)	2.51 (2.39)	4.39 (2.55)	5.71 (1.17)	4.65 (1.15)	5.63 (1.20)	ND	1.74 (2.09)	ND	ND	5.10 (2.46)	2.33 (2.24)
	Cecum	ND	3.62 (0.20)	ND	6.70 (0.68)	6.69 (0.52)	6.10 (0.83)	6.07 (0.96)	6.69 (0.40)	5.90 (0.54)	7.12 (0.31)	7.08 (0.18)	6.33 (0.91)	7.45 (0.63)	7.63 (0.49)	6.60 (2.26)	4.87 (2.23)	4.80 (2.18)	4.76 (2.17)	ND	3.85 (1.12)	ND	7.63 (0.69)	8.41 (0.51)	6.40 (1.82)
	Colon	ND	3.88 (0.40)	ND	6.64 (0.91)	5.55 (2.30)	5.78 (1.15)	6.60 (0.72)	6.53 (0.82)	6.33 (0.56)	6.71 (0.94)	6.80 (0.33)	6.55 (0.46)	7.35 (0.59)	8.14 (0.73)	6.69 (2.18)	5.99 (2.67)	6.00 (2.69)	5.90 (2.64)	ND	3.87 (1.58)	ND	7.84 (0.52)	8.49 (0.73)	6.21 (1.82)
	ASF: Altered Shaedler Flora, CONV: Conventional, Not Detected (ND) before and after enrichment; Mean (Standard Deviation)
				ND

## Sheet: Sheet3
		Blood									Liver												Spleen												Duodenum												Jejunum
		R			D			T			R				D				T				R				D				T				R				D				T				R
		log10	average	stdev	log10	average	stdev	log10	average	stdev	log10	average	stdev		log10	average	stdev		log10	average	stdev		log10	average	stdev		log10	average	stdev		log10	average	stdev		log10	average	stdev		log10	average	stdev		log10	average	stdev		log10	average	stdev
129	1	0	0	0	0	0	0	0	0	0	0	0	0	0 (0)	0	0	0	0 (0)	0	0	0	0 (0)	0	0	0	0 (0)	2.45593	0.613983	1.22797	0.6 (1.23)	0	0	0	0 (0)	3.22185	4.18837	1.19322	4.2 (1.19)	3.14613	1.58756	1.83331	1.6 (1.83)	0	1.92671	2.30628	1.9 (2.31)	3	3.96307	1.34379
	2	0			0			0			0				0				0				0				0				0				4.68124				3.20412				4.5977				3.90309
	3	0			0			0			0				0				0				0				0				0				3.20412				0				0				3.06695
	4	0			0			0			0				0				0				0				0				0				5.64626				0				3.10914				5.88224
C3H	5	0	0	0	0	0	0	0	0	0	0	0.542674	1.08535	0.5 (1.09)	0	0.511439	1.02288	0.5 (1.02)	0	0	0	0 (0)	3.49136	1.61339	1.87547	1.6 (1.88)	2.69897	1.15495	1.37093	1.2 (1.37)	0	0	0	0 (0)	4.77085	5.21789	1.29014	5.2 (1.29)	0	1.38602	2.77203	1.4 (2.77)	2.52288	0.63072	1.26144	0.6 (1.26)	4.69897	5.14585	1.50617
	6	0			0			0			0				0				0				0				0				0				6.08368				0				0				5.31387
	7	0			0			0			0				0				0				0				0				0				3.60206				0				0				3.47712
	8	0			0			0			2.1707				2.04576				0				2.96221				1.92082				0				6.41497				5.54407				0				7.09342
[truncated: 45 more columns]
